# Supplementary material for: IMPROVE: a feature model to predict neoepitope immunogenicity through broad-scale validation of T-cell recognition
Source: Front Immunol. 2024 Apr 3;15:1360281. doi: 10.3389/fimmu.2024.1360281 (PMC11021644; doi:10.3389/fimmu.2024.1360281)
Supplement: Supplementary file 3 [file Table_3.xlsx]

## Sheet: Sheet 1
# Supplementray table 3
# Survival data for the pateint in the study and which study the pateint arrives from. Overall survial (OS) and progression free survival (PFS) in months.
cohort	Patient	PFS.Time	OS.Time	PFS.Event	OS.Event
Melanoma	MM-01	48.1	92.9	1	0
Melanoma	MM-02	2	6.9	1	1
Melanoma	MM-03	3.8	11.4	1	1
Melanoma	MM-06	2.3	4.6	1	1
Melanoma	MM-11	13.1	71.5	1	0
Melanoma	MM-14	2.5	3.2	1	1
Melanoma	MM-15	67.13	67.1	0	0
Melanoma	MM-16	3.9	65.3	1	0
Melanoma	MM-17	64.87	64.9	0	0
Melanoma	MM-25	3.77	5.5	1	1
Melanoma	MM-26	52.7	52.7	0	0
Melanoma	MM-27	2	3.5	1	1
Melanoma	MM-29	3.77	5.4	1	1
Melanoma	MM-31	11.3	20.1	1	1
Melanoma	MM-34	2.83	5	1	1
Melanoma	MM-35	3.13	23.7	1	1
Melanoma	MM-36	8.23	24.6	1	1
Melanoma	MM-37	3.03	12.1	1	1
Melanoma	MM-40	3.73	14	1	1
Melanoma	MM-42	42.3	42.3	0	0
Melanoma	MM-43	1.93	22.8	1	1
Melanoma	MM-45	11.3	37.2	1	0
Melanoma	MM-46	5.83	24.8	1	1
Melanoma	MM-47	3.27	18.9	1	1
Basket	RH-10	10.64	10.64	0	0
Basket	RH-11	15.24	15.24	0	0
Basket	RH-13	4.14	7.36	1	1
Basket	RH-15	2.1	7	1	1
Basket	RH-16	12.02	12.29	1	0
Basket	RH-17	2.63	8.51	1	1
Basket	RH-18	3.06	6.18	1	1
Basket	RH-19	5.55	8.61	1	1
Basket	RH-21	2.83	3.94	1	1
Basket	RH-22	24.54	24.54	0	0
Basket	RH-24	0.59	6.67	1	1
Basket	RH-25	9.46	9.46	1	0
Basket	RH-27	1.45	4.67	1	1
Basket	RH-29	4.47	5.45	1	1
Basket	RH-30	2.04	3.22	1	0
Basket	RH-31	2.66	0.53	1	1
Basket	RH-33	1.74	4.73	1	1
Basket	RH-34	3.91	3.91	0	0
Basket	RH-35	1.87	3.29	1	1
mUC	mUC-1233	40.12	64.95	1	0
mUC	mUC-1249	1.35	1.77	1	1
mUC	mUC-1849	8.71	15.38	1	1
mUC	mUC-1994	3.98	13.24	1	1
mUC	mUC-2131	64.56	64.56	0	0
mUC	mUC-2278	67.22	67.22	0	0
mUC	mUC-2389	65.38	65.38	0	0
mUC	mUC-2849	2.46	19.25	1	1
mUC	mUC-2937	1.22	1.45	1	1
mUC	mUC-3529	2.1	5.98	1	1
mUC	mUC-40	0.66	0.79	1	1
mUC	mUC-471	2	10.81	1	1
mUC	mUC-5037	64.2	64.2	0	0
mUC	mUC-5122	63.48	63.48	0	0
mUC	mUC-522	1.91	2.5	1	1
mUC	mUC-5338	2.2	8.74	1	1
mUC	mUC-6229	8.28	26.68	1	1
mUC	mUC-6428	2	5.36	1	1
mUC	mUC-6800	32.36	47.48	1	0
mUC	mUC-7577	1.97	3.84	1	1
mUC	mUC-7729	1.97	11.63	1	1
mUC	mUC-8728	2	17.94	1	1
mUC	mUC-9517	3.98	10.87	1	1
mUC	mUC-9723	0.62	0.72	1	1
